# Supplementary material for: Global analysis of gene expression and projection target correlations in the mouse brain
Source: Brain Inform. 2015 Mar 20;2(2):107–17. doi: 10.1007/s40708-015-0014-2 (PMC4883149; doi:10.1007/s40708-015-0014-2)
Supplement: Supplementary file 2 — Supplementary material 2 (xlsx 20 KB) [file 40708_2015_14_MOESM2_ESM.xlsx]

## Sheet: Sheet1
Group Gene Selection Top 400 genes	Single Selection Top 400 genes
Fos	Dlk1
Cdyl2	Chrna4
Fnip2	2015-09-07
Gadd45g	Sema7a
Hdac6	Ust
Id3	Glra1
Rarg	Nrp1
Lypd6b	Ankrd34c
Ndst4	Rcn1
Prkdc	Rgs8
Nos1	LOC432748
Sema7a	Plk5
Sowaha	Cdyl2
Arxes1	A930038C07Rik
Inhba	Gnb4
Usp25	Tubb4a
Chst10	Myc
Kcnj15	Ankrd6
Kcnn4	Tnfaip8l3
Rad23b	Tmtc1
Hexim1	Slc6a20b
Tcf7l1	Tdg
Tnfaip8l3	Cyp26b1
F3	Th
Fam167a	Spink8
Otp	Gnal
Pdgfra	Ndufs1
Pdxk	Tnnt1
Scrt1	Dpf3
Sh3bp4	Slc31a1
Snx31	Krtap12-1
Ust	Emb
Kcnd3	Gm10413
Lhfp	Pcsk1
LOC433258	Ndst4
Mesdc2	Ephb1
Pnrc1	Col9a2
Stk38l	Ccdc88c
Gpr161	Zfhx2as
Odz3	Rad23b
Aacs	Zdbf2
Cdo1	Shh
Deptor	Gng2
Glce	LOC433093
Dcn	Irs2
Grp	Cbln4
Meis3	Dffa
Pex14	Pnck
Tyr	Megf11
Olfml3	C4b
Rgs14	Gadd45b
Sorbs1	Unc5d
Arl16	Otp
Dad1	Baiap3
Gnb4	Cabp7
Kcne2	Pcdh7
Osbpl5	4933403F05Rik
Palm3	Pdgfd
Aldh1l1	Pcsk6
C1qc	Mylk
Ube2e3	Cacng7
LOC433228	Mylk3
Rell1	B2m
Rorb	Prdx4
Stard5	Sun2
Ybx1	Sulf1
Bcl7b	Ddc
Rwdd2b	Kcne2
Th	Oaz2
Cpne2	Thsd7b
Pvrl4	Relt
Syap1	Fam124a
Dtd1	Gpr37
Kifc3	Stard5
Krtap12-1	Meis3
Mgat5b	Lypd6b
Tnfrsf19	Nfia
Col11a1	Vwa5a
Fras1	Fam20a
Pcdhb9	Chat
Rbm19	Ube2t
Trim23	Plxdc2
Cep78	Pdxk
Efemp2	Usp13
Grsf1	Scube3
Plk5	Kcnk13
Rab1	9630033F20Rik
Slc16a2	Pcbp3
Tdrd3	Ccdc37
Tmtc1	Fn1
Tox	Kirrel3
Epha6	Mtss1
Fhl1	Taf13
Gtf2h2	Gjb6
Lypd1	Tspan11
Ptpn2	Syn3
Scube3	D8Ertd82e
Ubr1	Tph2
Wfs1	Pcdhb19
Ankrd6	Heg1
Gm2a	Pde6g
Grip1	Parp8
Pcgf6	Serpina9
Pycrl	Guk1
Rara	Pdcl
Vps39	Pid1
Acat2	Fam43a
Ern2	Dtd1
Fgf15	Celf6
Ltb	Lum
Mrpl39	Frzb
Parp8	Clic6
Ptcd1	Lrrc3b
Unc5d	Rwdd2b
Arhgef6	C1ra
Cnih3	Zfpm2
Fstl4	Parvg
Htr1a	Otof
Mlxipl	Sema3f
Slc16a4	Acat2
Slc35e2	Cep78
Slc6a20b	1200016E24Rik
Ccdc85a	Pck2
Cyp26b1	Shb
Oaz2	Lhfpl3
Odz2	Adck4
Trip4	Krt80
Cd6	Fjx1
Cplx3	Scnn1a
Epb4.1l2	Prkcq
Gjb5	Gm2a
Hba-a1	Mrpl54
Nfil3	Cblb
Nsdhl	Ewsr1
Scara3	Mpv17l2
Wls	Tbc1d1
9630033F20Rik	Dexi
Abtb1	Cartpt
Cckar	Col5a3
Crtc1	Foxb2
Ephb1	Slc17a8
Fam114a2	Odz2
Map3k15	Kcnip1
Mcl1	Glra3
Mgat5	Dhx40
Pdxdc1	Fgd3
Pik3r3	Adamts16
Pttg1ip	Chrna7
Tmem206	Hoxb13
Tmem65	AF529169
Trpc5	1700086L19Rik
Adcy9	Tead1
Aktip	Odz3
Ciao1	Lzic
Col12a1	Unc5b
Ctu1	Dnahc9
Dusp4	Nr1d2
Fn1	Wnt2b
Hbb-b2	Kank2
Hrh3	Serpinf1
Phox2b	LOC544975
Rnf32	Pcnt
Sdk2	Me2
Sgcd	Mx2
St6galnac3	St3gal6
Wnt10b	Icmt
3110047P20Rik	Glra2
Abcc4	LOC432928
Axin2	Sms
B4galt3	Sgcz
Brp44l	Gng11
Chrna4	Cnr2
Col4a2	Cab39l
Ctsz	Tbp
Dirc2	Col24a1
Epha10	Cbx5
Gosr2	Chrna6
Grina	Vwa1
Lxn	Crispld1
Mif	Gbe1
Mylk3	Prokr2
Npnt	Gtf2h4
Ptcd2	Slc22a8
Ptgs2	Cdo1
Ptprcap	Cplx3
Sema3e	Cntn4
2015-09-07	Lhx6
Sfrp1	Tmem229b
Sfrp2	Slc9a8
Slc2a6	Bcl2l11
Synpr	Trpc5
Tpbg	Upp1
Ubl3	Sfpi1
Zfpm2	Gjb5
Aplnr	Lsamp
C1qa	Nova1
Calm3	Sall3
Chat	Btg2
Col5a1	Ptpn18
Dnaja4	Rnaset2b
Eif3j	Rxfp2
Fbln1	Pitx2
Fgf13	Thbs3
Hspa1l	Loxl1
Mapre1	Pde5a
Moxd1	Thbd
Mtus2	Bhlhe41
Nek7	Lgals1
Nog	Apbb2
Pcsk1	Dhrs3
Pole4	Eya4
Slc31a1	Slc25a1
Tcerg1l	Ubxn11
Tcf19	Gcg
Tpr	Pou4f1
Tubb4a	Rrad
Utrn	Fkbp10
Xlr3a	Tmem215
1600021P15Rik	Sprr1a
B2m	Mgp
Chuk	Dusp4
Clic4	Slc6a4
Col9a2	Mum1l1
Ctgf	Eya2
Fam84b	Npvf
Ncoa7	Col15a1
Npvf	Trps1
Ptpru	Plg
Dicer1	Prkg1
Fam5c	Mlec
Gtdc1	Ppp2r2a
Junb	Gm1335
Kansl3	Smoc1
P2ry2	Rln3
Rabep2	Dcaf4
Scand1	Ptrf
Scrg1	Grem2
Slx1b	Thbs2
Tcea1	Ngfr
Tiam1	Clock
Arsa	Arx
Gm6753	Ugdh
Gpr173	Cntnap3
Ier2	Dkk4
Lmo3	Npr3
Oprd1	Sgcd
P4ha2	Ebpl
Pid1	N6amt1
Serpinb6a	Tnxb
Slc2a4	Dsel
Slc6a15	Esrrg
Ube3c	Rdh14
Zdhhc9	Adamts2
Crat	Fam60a
Fam43a	Morc3
Gsta4	Wnt4
Myo10	Trp53
Pitrm1	Cbr3
Slc26a7	Dgcr6
Adam33	Adamtsl5
Cntn4	Scn5a
Copg2	Lpl
Fam69b	Kctd8
Gpr17	Nmb
Gsg1l	Fbln2
Hbb	Atp5j
Pgf	Alox8
Pvrl3	Bpgm
Rab3ip	Trem2
Rpp25	Pthlh
Ttc39b	Lepre1
Ubash3a	C230030N03Rik
Epha7	Pdgfa
Fam20c	Rxfp3
Gsto1	Ostc
Kcns2	C130018E23Rik*
Ldb2	A330043P19Rik*
Mlx	Chrnd
Nrf1	Fam19a2
Nvl	Park2
Panx2	Cdkn1a
Parva	Axin2
Pdgfd	P2rx5
Rfxank	Msn
Robo1	Acvr1c
Smu1	Optn
Stc1	Galnt10
Thsd7b	Cdh18
A730096I18Rik*	Prcp
Acot13	Npsr1
Bend5	Lats2
C4b	Atg12
Crtac1	Decr2
Gm22	Pou2f1
Igf2	Moxd1
Sorcs2	Hpd
Sstr2	Fzd8
St3gal1	Tmem14a
Usp13	Pptc7
Allc	Gstm4
Bhlhe41	2610017I09Rik
Ccdc164	Ppfibp1
Copb2	Prokr1
Lims2	Avil
Scarb1	Gabrp
Tbl3	Thrsp
Adrb1	Drd4
BC005561	Lrp1b
Cab39l	Tmem86b
Entpd1	Pdia5
Flrt3	Dnajc12
Gadd45b	Phldb2
Gxylt2	Asgr1
Sema3f	Atp9b
Sqle	BC057022
Trib1	Glrx
Bid	Ctsw
Capn2	4930473A06Rik
Echdc2	Cmbl
Elmod3	Gramd3
Fam20a	Lrrc38
Pdcl	Abhd11
Psrc1	Tac2
Rnd2	Cyr61
Sema3a	Pofut2
Slc35f3	Allc
Tmem175	Wdr31
Trem2	Srpr
Adamts16	Maoa
Eif1b	Elk1
Erdr1	Tshz2
Exosc8	Ndufaf2
Krt80	P2ry14
Npr3	Mapk12
Ptchd1	Cish
Tat	Btd
Tle1	Vdr
Zfp61	Usp48
2010111I01Rik	Crlf3
BC053994	Svip
Chd2	Col23a1
Crispld1	Cd97
Csrp1	Frmd6
E2f4	Anxa1
Kank4	Aqp9
Pck2	Cdh4
Pitpnc1	Nxph4
Sema3c	Setd4
Slc35a2	Hsd11b1
Tmem74	Zfp462
Tph2	Dvl2
Zbtb24	AI848100
1110037F02Rik	Tspan6
A030009H04Rik	Clca1
Cntn1	St8sia6
Pcdhb16	Cyp4v3
Pnoc	Rwdd2a
Scn1a	Dcbld2
Sox5	Fam160a1
Tdg	Tmed3
Zfyve9	Gm6753
Atg3	Lrp4
Chrna7	Tmem72
Foxb2	Irx2
Gpr37	Casc1
Hnrnph2	Apln
Impa1	Stard9
Irs2	Slc39a5
Leprot	Enpp6
Odz4	Ogn
Pcdhb19	Pde11a
Siglech	Ampd3
Wwox	D11Wsu47e
Zfp932	Tff1
BC031181	Ppp2r3d
Fxyd5	Lypd6
Gpr171	Tcf3
Nrp1	Slc38a4
Pwp2	Evi5
Rb1cc1	Hip1
Triap1	2610019F03Rik
Cnot7	Rapgef6
Dock6	Syncrip
Fam124a	F11r
Gabrb1	Kbtbd3
Npy1r	Fst
Prrg2	Szt2
Scnn1a	Cldn1
Slc26a8	Dpysl4
Ube3a	Fabp3
Utp14b	St6galnac6
Gjb6	Ctu1
Gldc	Pogk
Gng2	Sssca1
Prdx4	Pth1r
Spink8	Gtf3c2
Egln1	Nr3c2
Egr4	Col5a2
Fam3c	Arfgef2
Rai14	Matn4
